# Supplementary material for: A consideration of CYP2D6 genetic variations in the Ghanaian population as a potential ‘culprit’ for the tramadol ‘abuse crisis’
Source: BMC Med Genomics. 2024 Jan 22;17:28. doi: 10.1186/s12920-023-01773-8 (PMC10804791; doi:10.1186/s12920-023-01773-8)
Supplement: Supplementary file 2 — Supplementary Material 2 [file 12920_2023_1773_MOESM2_ESM.xlsx]

## Sheet: allelic frequency
	CYP2D6 activity score according to CPIC guidelines
	CYP2D6_diplotype	Activity Score	Coded Diplotype/Phenotype Summary	EHR Priority Notation				n	%
	*1/*1	2	Normal Metabolizer	Normal/Routine/ Low Risk
	*1/*1	2	Normal Metabolizer	Normal/Routine/ Low Risk
	*1/*1	2	Normal Metabolizer	Normal/Routine/ Low Risk
	*1/*1	2	Normal Metabolizer	Normal/Routine/ Low Risk
	*1/*1	2	Normal Metabolizer	Normal/Routine/ Low Risk
	*1/*1	2	Normal Metabolizer	Normal/Routine/ Low Risk
	*1/*1	2	Normal Metabolizer	Normal/Routine/ Low Risk
	*1/*1	2	Normal Metabolizer	Normal/Routine/ Low Risk
	*1/*1	2	Normal Metabolizer	Normal/Routine/ Low Risk
	*1/*1	2	Normal Metabolizer	Normal/Routine/ Low Risk
	*1/*1	2	Normal Metabolizer	Normal/Routine/ Low Risk
	*1/*1	2	Normal Metabolizer	Normal/Routine/ Low Risk
	*1/*1	2	Normal Metabolizer	Normal/Routine/ Low Risk
	*1/*1	2	Normal Metabolizer	Normal/Routine/ Low Risk
	*1/*1	2	Normal Metabolizer	Normal/Routine/ Low Risk
	*1/*10	1.25	Normal Metabolizer	Normal/Routine/ Low Risk
	*1/*10	1.25	Normal Metabolizer	Normal/Routine/ Low Risk
	*1/*17	1.5	Normal Metabolizer	Normal/Routine/ Low Risk
	*1/*17	1.5	Normal Metabolizer	Normal/Routine/ Low Risk
	*1/*17	1.5	Normal Metabolizer	Normal/Routine/ Low Risk
	*1/*17	1.5	Normal Metabolizer	Normal/Routine/ Low Risk
	*1/*17	1.5	Normal Metabolizer	Normal/Routine/ Low Risk
	*1/*17	1.5	Normal Metabolizer	Normal/Routine/ Low Risk
	*1/*17	1.5	Normal Metabolizer	Normal/Routine/ Low Risk
	*1/*17	1.5	Normal Metabolizer	Normal/Routine/ Low Risk
	*1/*17	1.5	Normal Metabolizer	Normal/Routine/ Low Risk
	*1/*17	1.5	Normal Metabolizer	Normal/Routine/ Low Risk
	*1/*17	1.5	Normal Metabolizer	Normal/Routine/ Low Risk
	*1/*17	1.5	Normal Metabolizer	Normal/Routine/ Low Risk
	*1/*17	1.5	Normal Metabolizer	Normal/Routine/ Low Risk
	*1/*2	2	Normal Metabolizer	Normal/Routine/ Low Risk
	*1/*2	2	Normal Metabolizer	Normal/Routine/ Low Risk
	*1/*2	2	Normal Metabolizer	Normal/Routine/ Low Risk
	*1/*2	2	Normal Metabolizer	Normal/Routine/ Low Risk
	*1/*2	2	Normal Metabolizer	Normal/Routine/ Low Risk
	*1/*2	2	Normal Metabolizer	Normal/Routine/ Low Risk
	*1/*2	2	Normal Metabolizer	Normal/Routine/ Low Risk
	*1/*2	2	Normal Metabolizer	Normal/Routine/ Low Risk
	*1/*2	2	Normal Metabolizer	Normal/Routine/ Low Risk
	*1/*2	2	Normal Metabolizer	Normal/Routine/ Low Risk
	*1/*2	2	Normal Metabolizer	Normal/Routine/ Low Risk
	*1/*2	2	Normal Metabolizer	Normal/Routine/ Low Risk
	*1/*29	1.5	Normal Metabolizer	Normal/Routine/ Low Risk
	*1/*29	1.5	Normal Metabolizer	Normal/Routine/ Low Risk
	*1/*4	1	Intermediate Metabolizer	Abnormal/Priority/High Risk
	*1/*4	1	Intermediate Metabolizer	Abnormal/Priority/High Risk
	*1/*4	1	Intermediate Metabolizer	Abnormal/Priority/High Risk
	*1/*5	1	Intermediate Metabolizer	Abnormal/Priority/High Risk
	*1/*9	1.5	Normal Metabolizer	Normal/Routine/ Low Risk
	*1/*9	1.5	Normal Metabolizer	Normal/Routine/ Low Risk
	*10/*17	0.75	Intermediate Metabolizer	Abnormal/Priority/High Risk
	*10/*17	0.75	Intermediate Metabolizer	Abnormal/Priority/High Risk
	*10/*17	0.75	Intermediate Metabolizer	Abnormal/Priority/High Risk
	*10/*29	0.75	Intermediate Metabolizer	Abnormal/Priority/High Risk
	*17/*17	1	Intermediate Metabolizer	Abnormal/Priority/High Risk
	*17/*17	1	Intermediate Metabolizer	Abnormal/Priority/High Risk
	*17/*17	1	Intermediate Metabolizer	Abnormal/Priority/High Risk
	*17/*17	1	Intermediate Metabolizer	Abnormal/Priority/High Risk
	*17/*17	1	Intermediate Metabolizer	Abnormal/Priority/High Risk
	*17/*17	1	Intermediate Metabolizer	Abnormal/Priority/High Risk
	*17/*17	1	Intermediate Metabolizer	Abnormal/Priority/High Risk
	*17/*17	1	Intermediate Metabolizer	Abnormal/Priority/High Risk
	*17/*29	1	Intermediate Metabolizer	Abnormal/Priority/High Risk
	*17/*29	1	Intermediate Metabolizer	Abnormal/Priority/High Risk
	*17/*29	1	Intermediate Metabolizer	Abnormal/Priority/High Risk
	*17/*29	1	Intermediate Metabolizer	Abnormal/Priority/High Risk
	*2/*10	1.25	Normal Metabolizer	Normal/Routine/ Low Risk
	*2/*10	1.25	Normal Metabolizer	Normal/Routine/ Low Risk
	*2/*10	1.25	Normal Metabolizer	Normal/Routine/ Low Risk
	*2/*17	1.5	Normal Metabolizer	Normal/Routine/ Low Risk
	*2/*17	1.5	Normal Metabolizer	Normal/Routine/ Low Risk
	*2/*17	1.5	Normal Metabolizer	Normal/Routine/ Low Risk
	*2/*17	1.5	Normal Metabolizer	Normal/Routine/ Low Risk
	*2/*17	1.5	Normal Metabolizer	Normal/Routine/ Low Risk
	*2/*17	1.5	Normal Metabolizer	Normal/Routine/ Low Risk
	*2/*17	1.5	Normal Metabolizer	Normal/Routine/ Low Risk
	*2/*17	1.5	Normal Metabolizer	Normal/Routine/ Low Risk
	*2/*17	1.5	Normal Metabolizer	Normal/Routine/ Low Risk
	*2/*17	1.5	Normal Metabolizer	Normal/Routine/ Low Risk
	*2/*17	1.5	Normal Metabolizer	Normal/Routine/ Low Risk
	*2/*2	2	Normal Metabolizer	Normal/Routine/ Low Risk
	*2/*2	2	Normal Metabolizer	Normal/Routine/ Low Risk
	*2/*2	2	Normal Metabolizer	Normal/Routine/ Low Risk
	*2/*2	2	Normal Metabolizer	Normal/Routine/ Low Risk
	*2/*2	2	Normal Metabolizer	Normal/Routine/ Low Risk
	*2/*2	2	Normal Metabolizer	Normal/Routine/ Low Risk
	*2/*2	2	Normal Metabolizer	Normal/Routine/ Low Risk
	*2/*2	2	Normal Metabolizer	Normal/Routine/ Low Risk
	*2/*2	2	Normal Metabolizer	Normal/Routine/ Low Risk
	*2/*29	1.5	Normal Metabolizer	Normal/Routine/ Low Risk
	*2/*29	1.5	Normal Metabolizer	Normal/Routine/ Low Risk
	*2/*29	1.5	Normal Metabolizer	Normal/Routine/ Low Risk
	*2/*29	1.5	Normal Metabolizer	Normal/Routine/ Low Risk
	*2/*29	1.5	Normal Metabolizer	Normal/Routine/ Low Risk
	*2/*29	1.5	Normal Metabolizer	Normal/Routine/ Low Risk
	*2/*29	1.5	Normal Metabolizer	Normal/Routine/ Low Risk
	*2/*3	1	Intermediate Metabolizer	Abnormal/Priority/High Risk
	*2/*4	1	Intermediate Metabolizer	Abnormal/Priority/High Risk
	*2/*4	1	Intermediate Metabolizer	Abnormal/Priority/High Risk
	*2/*4	1	Intermediate Metabolizer	Abnormal/Priority/High Risk
	*2/*4	1	Intermediate Metabolizer	Abnormal/Priority/High Risk
	*2/*4	1	Intermediate Metabolizer	Abnormal/Priority/High Risk
	*4/*29	0.5	Intermediate Metabolizer	Abnormal/Priority/High Risk
	*4/*4	0	Poor Metabolizer	Abnormal/Priority/High Risk
	*4/*4	0	Poor Metabolizer	Abnormal/Priority/High Risk
	*4/*41	0.5	Intermediate Metabolizer	Abnormal/Priority/High Risk
